# Supplementary material for: Marine mammals harbor unique microbiotas shaped by and yet distinct from the sea
Source: Nat Commun. 2016 Feb 3;7:10516. doi: 10.1038/ncomms10516 (PMC4742810; doi:10.1038/ncomms10516)
Supplement: Supplementary Data 1 — Fractional abundances of bacterial phyla detected in specimens analyzed in this study. [file ncomms10516-s6.xlsx]

## Sheet: Sheet2
Supplementary Data 1. Fractional abundances of bacterial phyla detected in specimens analyzed in this study. a. Phyla found in the pyrosequencing (PS) reads. Only specimens with 372 reads or more and only single timepoints were included. Top 20 phyla are shown in bold. b. Phyla found in the near-full length (FL) clone libraries. Only specimens with 92 sequences or more and only single timepoints …
a. Phyla found in the pyrosequencing (PS) reads. Only specimens with 372 reads or more and only single timepoints were included. Top 20 phyla are shown in bold
				Dolphins					Sea Lions			Marine Mammals
Phylum		Dolphin oral	Dolphin gastric	Dolphin rectal	Dolphin chuff	Dolphin blowhole		Sea lion oral	Sea lion gastric	Sea lion rectal		Dolphins all	Sea lions all	Dol + SL		Fish&Squid		Seawater		Total
Proteobacteria		0.343336	0.176489	0.353923	0.543799	0.556996		0.391268	0.337752	0.0397973		0.394049	0.254643	0.351547		0.376449		0.465966		0.369872
Bacteroidetes		0.383494	0.213786	0.00785477	0.391916	0.408031		0.365223	0.291867	0.413155		0.277165	0.358046	0.301824		0.0910291		0.221001		0.284996
Fusobacteria		0.119016	0.0792148	0.219398	0.00296528	0.00125314		0.152201	0.275014	0.253924		0.0935579	0.226087	0.133963		0.00310366		0.000564557		0.110552
Firmicutes		0.0682226	0.0402449	0.381675	0.0163988	0.00916521		0.0528765	0.0675041	0.28907		0.11526	0.137863	0.122151		0.156135		0.00169293		0.104069
Tenericutes		0.00060727	0.475273	0.0240066	0.00927339	0.00414461		0.00411885	0.00153556	2.09113e-05		0.0830182	0.0018989	0.0582867		0.210662		0.00229078		0.0526266
Cyanobacteria		9.33127e-05	0.00288334	0.000216599	0.00107634	0.000472109		0.000304855	9.2924e-05	0		0.000798901	0.000133386	0.000596		0.124764		0.244905		0.0411501
Actinobacteria		0.0083166	0.000794504	0.00107773	0.0056501	0.00446928		0.016059	0.00221316	0.000507663		0.00429105	0.00634086	0.00491599		0.00194082		0.0409151		0.0104641
Spirochaetes		0.0285206	0.00187871	3.30426e-05	0.00631656	0.00103284		0.00741959	0.000313244	0.000122741		0.0088115	0.00266463	0.00693746		0.00818484		0.000863729		0.00601637
GN02		0.00345939	0.00266879	0.000217148	0.0122418	0.0114884		0.00157282	0.000651679	0		0.00560829	0.000743297	0.00412506		0.000499044		0.00054156		0.00349394
H-178		0.0188827	2.99714e-05	0	0.000229221	0		0	0	0		0.00484643	0	0.00336886		0		8.26586e-05		0.00278923
Verrucomicrobia		0.000307276	0.000114511	7.4107e-05	7.0082e-05	0		0	0	0		0.000124829	0	8.67715e-05		0.0124129		0.0056667		0.00120377
OD1		0.0010537	0.000182628	0	0.00155396	0.00114825		0	0.000336022	0		0.000777468	0.000107527	0.000573218		0.000303951		0.0005021		0.000556727
SAR406		0	0	0	0	0		0	0	0		0	0	0		0		0.00295055		0.000459633
Planctomycetes		2.47899e-05	0	2.47023e-05	0	0		0	0.000168011	0		1.19401e-05	5.37634e-05	2.46911e-05		0.00046806		0.00222478		0.00037633
SR1		0.000564302	0.000199285	0	0.00124143	0.000554237		0.000239595	0.000192123	0		0.000488879	0.000142942	0.000383411		0		0		0.000315977
Chloroflexi		0.000206219	1.82628e-05	1.40064e-05	3.30289e-05	0		0	0	0		6.4042e-05	0	4.4517e-05		0.00025223		0.00164105		0.000297398
Synergistetes		0.00156633	2.73943e-05	0	4.68968e-05	0		0.000104329	0	0		0.000410595	3.54719e-05	0.000296228		0		6.57121e-06		0.000245151
WS3		0.00106688	0	0	0	0		0	0	0		0.0002714	0	0.000188656		0		0.000345414		0.000209284
KSB3		0.0012084	9.53907e-06	0	5.27952e-06	0		0	0	0		0.000309787	0	0.00021534		0		0.000106168		0.000194005
Chlorobi		0.000827738	0	0	0	0		0	0	0		0.000210565	0	0.000146368		0		0.000427829		0.000187272
Hyd24-12		0.00074853	2.73943e-05	0	1.27345e-05	0		0	0	0		0.000196863	0	0.000136844		0		5.62445e-05		0.000121538
ZB3		1.35812e-05	3.65257e-05	0	0	0		0	0	0		9.22209e-06	0	6.41048e-06		0		0.000742406		0.000120934
Deferribacteres		0.000371096	0	0	0	0		0	0	0.000639519		9.44015e-05	0.000217436	0.000131912		0		0		0.000108712
Acidobacteria		0	0	0	0	0		0	0	0		0	0	0		0		0.000640191		9.97282e-05
Gemmatimonadetes		0	0	0	0	0		0	0	0		0	0	0		0		0.000543535		8.46712e-05
Lentisphaerae		0	1.82628e-05	0	3.13043e-05	0		0	0	0		8.101e-06	0	5.63118e-06		0		0.0004424		7.35574e-05
Fibrobacteres		0	0	0	8.36883e-06	0		0	0	0		1.39481e-06	0	9.6956e-07		0		0.000369158		5.8306e-05
TM7		0.000150014	0	0	1.96539e-05	0		3.91342e-05	0	0		4.14372e-05	1.33056e-05	3.28605e-05		8.81213e-05		0.000104387		4.51136e-05
TM6		0	0	0	0	0		0	0	0		0	0	0		0.000164109		0.000195268		3.37172e-05
OP8		5.33933e-05	0	0	0	0		0	0	0		1.35825e-05	0	9.4415e-06		0		0.000123557		2.70285e-05
Caldithrix		0	0	0	0	0		0	0	0		0	0	0		0		0.000153917		2.3977e-05
OP3		0	0	0	0	0		0	0	0		0	0	0		0		0.000113709		1.77134e-05
SBR1093		0	0	0	0	0		0	0	0		0	0	0		0		0.000105251		1.63959e-05
Elusimicrobia		0	0	0	0	0		0	0	0		0	0	0		0		0.000103881		1.61824e-05
Nitrospirae		0	5.47885e-05	0	0	0		0	0	0		8.65082e-06	0	6.01337e-06		0		5.69137e-05		1.38217e-05
OP11		2.23334e-05	0	0	9.54162e-06	0		0	0	0		7.27157e-06	0	5.05463e-06		0		5.75071e-05		1.3124e-05
[Caldithrix]		0	0	0	0	0		0	0	0		0	0	0		0		7.98576e-05		1.24401e-05
PAUC34f		0	0	0	0	0		0	0	0		0	0	0		0		7.61903e-05		1.18688e-05
WS6		0	0	0	0	0		0	0	0		0	0	0		0		6.55635e-05		1.02134e-05
Thermi		0	0	0	0	0		0	0	0		0	0	0		0		5.84978e-05		9.11272e-06
GN04		0	0	0	0	0		0	0	0		0	0	0		0		5.30568e-05		8.26513e-06
WS2		0	0	0	0	0		0	0	0		0	0	0		0		3.61013e-05		5.62382e-06
Chlamydiae		0	1.51708e-05	0	0	0		0	0	0		2.39539e-06	0	1.66509e-06		8.81213e-05		1.55161e-05		5.5606e-06
WPS-2		0	1.82628e-05	0	0	0		0	0	0		2.88361e-06	0	2.00446e-06		0.000164109		3.63471e-06		5.5168e-06
BRC1		0	0	0	0	0		0	0	0		0	0	0		0		2.37453e-05		3.69902e-06
NKB19		0	0	0	0	0		0	0	0		0	0	0		0		2.28631e-05		3.56159e-06
LCP-89		0	0	0	0	0		0	0	0		0	0	0		0		1.71722e-05		2.67507e-06
FCPU426		0	0	0	0	0		0	0	0		0	0	0		0		1.28878e-05		2.00764e-06
CD12		0	0	0	0	0		0	0	0		0	0	0		0		7.57943e-06		1.18072e-06
MVS-104		0	0	0	0	0		0	0	0		0	0	0		0		7.57943e-06		1.18072e-06
Unclassified		0.0178663	0.00601439	0.0114859	0.00710086	0.00124475		0.00857327	0.0223601	0.00276271		0.00953786	0.0110095	0.00998652		0.0132918		0.00301736		0.00896731
b. Phyla found in the near-full length (FL) clone libraries. Only specimens with 92 sequences or more and only single timepoints were included.
Top 20 most abundant phyla are shown in bold.
			Dolphins						Sea Lions			Marine Mammals
Phylum		Dolphin oral	Dolphin gastric	Dolphin rectal	NA	NA		Sea lion oral	Sea lion gastric	Sea lion rectal		Dolphins all	Sea lions all	Dol + SL		Fish&Squid		Seawater		Total
Proteobacteria		0.438243	0.492571	0.591365				0.624762	0.399803	0.188288		0.495221	0.400252	0.476799		0.328629		0.582618		0.483625
Bacteroidetes		0.322702	0.0697143	0.00396733				0.28	0.353406	0.144144		0.185528	0.255909	0.199181		0.0614919		0.171205		0.188617
Firmicutes		0.0844873	0.0194286	0.256709				0.027619	0.0878578	0.378378		0.131826	0.169556	0.139145		0.236895		0.000372995		0.125412
Fusobacteria		0.0857463	0.0251429	0.140723				0.0447619	0.119447	0.261261		0.0955704	0.144343	0.105031		0.00100806		0.00111899		0.085971
Tenericutes		0.00279759	0.389714	0.00700117				0.00761905	0.035538	0.0234234		0.0555218	0.0220611	0.049031		0.313508		0.000372995		0.0556166
Actinobacteria		0.0160862	0.00285714	0.000233372				0.00285714	0.00197433	0.0036036		0.00917779	0.00283643	0.00794767		0.00403226		0.0891458		0.0186221
Cyanobacteria		0.00013988	0	0				0	0	0		7.58495e-05	0	6.11359e-05		0.00907258		0.130175		0.0179231
Spirochaetes		0.0125892	0	0				0.000952381	0	0		0.00682646	0.000315159	0.00556337		0		0		0.00454319
Planctomycetes		0	0	0				0	0	0		0	0	0		0.0221774		0.00895188		0.00279581
Verrucomicrobia		0.00125892	0	0				0	0	0		0.000682646	0	0.000550223		0.0100806		0.0115628		0.00249626
SR1		0.00573507	0	0				0.00666667	0	0		0.00310983	0.00220611	0.00293452		0		0		0.00239641
TM7		0.00601483	0	0				0.00380952	0	0		0.00326153	0.00126064	0.00287339		0.00100806		0		0.00239641
Fibrobacteres		0.00671423	0	0				0	0	0		0.00364078	0	0.00293452		0		0		0.00239641
GN02		0.00419639	0.000571429	0				0.000952381	0.00197433	0		0.00235133	0.000945477	0.00207862		0		0		0.00169745
OD1 / ZB2		0.00391663	0	0				0	0	0		0.00212379	0	0.00171181		0.0110887		0		0.00144783
Synergistetes		0.00293747	0	0				0	0	0		0.00159284	0	0.00128385		0.00100806		0		0.00104843
Chloroflexi		0.0020982	0	0				0	0	0		0.00113774	0	0.000917039		0		0.00074599		0.000848727
GN06		0.00167856	0	0				0	0	0		0.000910194	0	0.000733631		0		0		0.000599101
WS3		0.000979158	0	0				0	0	0		0.000530947	0	0.000427951		0		0		0.000349476
Chlorobi		0.000979158	0	0				0	0	0		0.000530947	0	0.000427951		0		0		0.000349476
Lentisphaera		0	0	0				0	0	0		0	0	0		0		0.00111899		0.000149775
Hyd2412		0.000419639	0	0				0	0	0		0.000227549	0	0.000183408		0		0		0.000149775
Acidobacteria		0.000279759	0	0				0	0	0		0.000151699	0	0.000122272		0		0.000372995		0.000149775
OP3		0	0	0				0	0	0		0	0	0		0		0.00074599		9.98502e-05
SAR406		0	0	0				0	0	0		0	0	0		0		0.00074599		9.98502e-05
Gemmatimonadetes		0	0	0				0	0	0		0	0	0		0		0.000372995		4.99251e-05
Deferribacteres		0	0	0				0	0	0.000900901		0	0.000315159	6.11359e-05		0		0		4.99251e-05
ThermiDeinococci		0	0	0				0	0	0		0	0	0		0		0		4.99251e-05
OP11		0	0	0				0	0	0		0	0	0		0		0.000372995		4.99251e-05
