# Supplementary material for: Marine mammals harbor unique microbiotas shaped by and yet distinct from the sea
Source: Nat Commun. 2016 Feb 3;7:10516. doi: 10.1038/ncomms10516 (PMC4742810; doi:10.1038/ncomms10516)
Supplement: Supplementary Data 2 — Novel OTUs found in marine mammal specimens, with less than 90% identity to published sequences, based on FL data. [file ncomms10516-s7.xlsx]

## Sheet: CleanedupTable
Phylum / Class	OTU rep name	Genbank Accession	Top hit in BLAST	BLAST_NT_%		DolB12Oral	DolD03Oral	DolG32Oral	DolH33Oral	DolI34Oral	DolJ35Oral	DolQ21Oral	DolU01Oral	DolY29Oral	DolEE05Oral	DolGG07Oral	DolHH08Oral	WDol01Oral	WDol02Oral	WDol03Oral	WDol04Oral	WDol05Oral	WDol06Oral	WDol07Oral	WDol08Oral	WDol09Oral	WDol10Oral		DolB12Gast	DolQ21Gast	DolU01Gast	DolEE05Gast	DolGG07Gast		DolB12Rect	DolD03Rect	DolH33Rect	DolJ35Rect	DolQ21Rect	DolU01Rect	DolY29Rect	DolEE05Rect	DolHH08Rect	WDol01Rect	WDol02Rect	WDol03Rect	WDol04Rect	WDol05Rect	WDol06Rect
Proteo - Alpha	Mackrl1_10A10	JQ191781	HM069058	89.5		0	0	0	0	0	0	0	0	0	0	0	0	0	0	0	0	0	0	0	0	0	0		0	0	0	0	0		0	0	0	0	0	0	0	0	0	0	0	0	0	0	0
Proteo - Alpha	Capln1_8E06	JQ191255	EU160358	85.95		0	0	0	0	0	0	0	0	0	0	0	0	0	0	0	0	0	0	0	0	0	0		0	0	0	0	0		0	0	0	0	0	0	0	0	0	0	0	0	0	0	0
Proteo - Alpha	Mackrl1_6D06	JQ191761	KM410401	89.43		0	0	0	0	0	0	0	0	0	0	0	0	0	0	0	0	0	0	0	0	0	0		0	0	0	0	0		0	0	0	0	0	0	0	0	0	0	0	0	0	0	0
Proteo - Beta	Mackrl1_10A05	JQ191779	FJ535152	89.47		0	0	0	0	0	0	0	0	0	0	0	0	0	0	0	0	0	0	0	0	0	0		0	0	0	0	0		0	0	0	0	0	0	0	0	0	0	0	0	0	0	0
Proteo - Beta	Mackrl1_6F10	JQ191773	JF341931	88.03		0	0	0	0	0	0	0	0	0	0	0	0	0	0	0	0	0	0	0	0	0	0		0	0	0	0	0		0	0	0	0	0	0	0	0	0	0	0	0	0	0	0
Proteo - Beta	05689	JQ193892	FR744543	88.21		0	0	0	0	0	0	0	0	0	0	0	0	0	0	0	0	0	0	0	0	0	0		0	0	0	0	1		0	0	0	0	0	0	0	0	0	0	0	0	0	0	0
Proteo - Gamma	40158	JQ216005	KJ817603	88.35		0	0	0	0	0	0	1	0	0	0	0	0	0	0	0	0	0	0	0	0	0	0		0	0	0	0	0		0	0	0	0	0	0	0	0	0	0	0	0	0	0	0
Proteo - Gamma	55426	JQ199991	AB753946	86.51		0	0	0	0	0	0	0	0	0	0	0	0	0	0	0	0	0	0	0	0	0	0		0	0	0	0	0		0	0	0	0	0	0	0	0	0	0	0	0	0	0	0
Proteo - Delta	C209	JQ216274	HM141854	89.95		0	0	0	0	0	0	0	11	0	0	0	0	0	0	0	0	0	0	0	0	0	0		0	0	0	0	0		0	0	0	0	0	0	0	0	0	0	0	0	0	0	0
Proteo - Delta	WD2oralBG10	KC260247	JN713429	89.29		0	0	0	0	0	0	0	0	0	0	0	0	0	2	0	0	0	0	0	0	0	0		0	0	0	0	0		0	0	0	0	0	0	0	0	0	0	0	0	0	0	0
Proteo - Delta	09ASL5orC	JQ205070	LN612723	88.89		0	0	0	0	0	0	0	0	0	0	0	0	0	0	0	0	0	0	0	0	0	0		0	0	0	0	0		0	0	0	0	0	0	0	0	0	0	0	0	0	0	0
Proteo - Delta / Syntrophobact?	C161	JQ216401	FJ202111	88.4		1	0	2	3	0	0	0	3	0	0	0	0	0	0	0	0	0	0	0	0	0	0		0	0	0	0	0		0	0	0	0	0	0	0	0	0	0	0	0	0	0	0
Proteo - Delta / Syntrophobact?	C019	JQ216539	FJ202111	88.4		0	0	0	0	0	0	1	1	0	0	0	0	0	0	0	0	0	0	0	0	0	0		0	0	0	0	0		0	0	0	0	0	0	0	0	0	0	0	0	0	0	0
Bacts - Bacteroidetes	21152	JQ192890	KF100316	87.69		0	0	0	0	0	0	0	0	0	0	0	0	0	0	0	0	0	0	0	0	0	0		0	0	0	0	0		0	0	0	0	0	0	0	0	0	0	0	0	0	0	0
Bacts - Bacteroidetes	08CSL7FC	JQ208436	EU466178	88.25		0	0	0	0	0	0	0	0	0	0	0	0	0	0	0	0	0	0	0	0	0	0		0	0	0	0	0		0	0	0	0	0	0	0	0	0	0	0	0	0	0	0
Bacts - Bacteroidetes	WD2oralBD03	KC260220	EU470313	89.07		0	0	0	0	0	0	0	0	0	0	0	0	0	1	0	0	0	0	0	0	0	0		0	0	0	0	0		0	0	0	0	0	0	0	0	0	0	0	0	0	0	0
Bacts - Sphingobacteria	04GSL5orA	JQ205003	HQ183946	86.8		0	0	0	0	0	0	0	0	0	0	0	0	0	0	0	0	0	0	0	0	0	0		0	0	0	0	0		0	0	0	0	0	0	0	0	0	0	0	0	0	0	0
Bacts - Sphingobacteria	40452	JQ215981	FJ497300	89.88		0	0	0	0	0	0	5	0	1	0	0	0	0	1	0	0	0	0	0	0	0	0		0	0	0	0	0		0	0	0	0	0	0	0	0	0	0	0	0	0	0	0
Bacts - Sphingobacteria	F049	JQ199150	JN986493	89.31		0	0	0	0	0	0	0	0	0	0	0	0	0	0	0	0	0	0	0	0	0	0		0	0	0	0	0		0	0	0	0	0	0	0	0	0	0	0	0	0	0	0
Bacts - Flavobacteria	C639	JQ216580	AB681249	86.36		0	0	0	0	0	0	0	6	0	0	0	0	1	3	0	0	0	0	0	0	0	0		0	0	0	0	0		0	0	0	0	0	0	0	0	0	0	0	0	0	0	0
Bacts - Flavobacteria	40227	JQ215959	NR_043321	88.11		0	0	0	0	0	0	1	0	0	0	0	0	0	0	0	0	0	0	0	0	0	0		0	0	0	0	0		0	0	0	0	0	0	0	0	0	0	0	0	0	0	0
Bacts - Flavobacteria	56212	JQ216869	NR_043321	88.07		0	0	0	0	0	0	1	0	4	0	0	0	0	0	0	0	0	0	0	0	0	0		0	0	0	0	0		0	0	0	0	0	0	0	0	0	0	0	0	0	0	0
Bacts - UNCLEAR	Mackrl1_10D10	JQ191788	JQ374012	81.8		0	0	0	0	0	0	0	0	0	0	0	0	0	0	0	0	0	0	0	0	0	0		0	0	0	0	0		0	0	0	0	0	0	0	0	0	0	0	0	0	0	0
Actinobacteria	04ASL7FB	JQ208359	JF241038	88.72		0	0	0	0	0	0	0	0	0	0	0	0	0	0	0	0	0	0	0	0	0	0		0	0	0	0	0		0	0	0	0	0	0	0	0	0	0	0	0	0	0	0
Firmicutes - Clostridia 2	WDol10rectHB08	KC258408	KC333949	87.98		0	0	0	0	0	0	0	0	0	0	0	0	0	0	0	0	0	0	0	0	0	0		0	0	0	0	0		0	0	0	0	0	0	0	0	0	0	0	0	0	0	0
Firmicutes - Clostridia 2	C701	JQ216251	FJ535534	89.87		0	0	0	0	0	0	0	2	0	0	0	4	0	0	0	0	0	0	0	0	0	0		0	0	0	0	0		0	0	0	0	0	0	0	0	0	0	0	0	0	0	0
Firmicutes - Clostridia 2	C777	JQ216496	JX391360	89.25		1	0	1	1	0	0	15	9	2	1	0	14	0	2	0	0	1	0	0	1	0	0		0	0	0	0	0		0	0	0	0	0	0	0	0	0	0	0	0	0	0	0
Firmicutes - Clostridia 2	C301	JQ216589	JX391387	89.24		6	2	4	2	1	0	0	1	1	0	0	1	0	0	0	0	0	0	0	0	0	0		0	0	0	0	0		0	0	0	0	0	0	0	0	0	0	0	0	0	0	0
Firmicutes - Clostridia 2	J376	JQ209620	JX391360	89.54		0	0	0	0	0	0	0	0	0	0	0	1	0	0	0	0	0	0	0	0	0	0		0	0	0	0	0		0	0	0	0	0	0	0	0	0	0	0	0	0	0	0
Firmicutes - Clostridia 2	56195	JQ216766	FJ202696	89.75		0	0	0	0	0	0	0	0	1	0	0	0	0	0	0	0	1	0	0	0	0	0		0	0	0	0	0		0	0	0	0	0	0	0	0	0	0	0	0	0	0	0
Firmicutes - Clostridia 2	40793	JQ215915	JX391360	89.9		0	0	0	0	0	0	3	0	0	0	0	0	0	0	0	0	1	0	0	0	0	0		0	0	0	0	0		0	0	0	0	0	0	0	0	0	0	0	0	0	0	0
Firmicutes - Clostridia 2	40610	JQ215967	JX391360	89.3		0	0	0	0	0	0	2	0	0	0	0	0	0	0	0	0	0	0	0	0	0	0		0	0	0	0	0		0	0	0	0	0	0	0	0	0	0	0	0	0	0	0
Firmicutes - Clostridia 2	08756	JQ214100	FJ202696	89.82		0	0	0	0	0	0	0	0	1	0	0	3	0	0	0	0	0	0	0	0	0	0		0	0	0	0	0		0	0	0	0	0	0	0	0	0	0	0	0	0	0	0
Firmicutes - Clostridia 2	23678	JQ210722	FJ202492	89.91		0	0	0	0	0	0	0	0	0	0	0	0	0	2	0	0	0	0	0	0	0	0		0	0	0	0	0		0	0	0	0	0	0	0	0	0	0	0	0	0	0	0
Firmicutes - Clostridia 2	C684	JQ216517	GQ132372	88.69		1	1	1	9	1	0	3	6	1	0	0	3	0	0	0	0	0	0	0	0	0	0		0	0	0	0	0		0	0	0	0	0	0	0	0	0	0	0	0	0	0	0
Firmicutes - Clostridia 2	C738	JQ216141	EU358727	88.43		0	0	0	1	0	0	1	4	0	2	0	0	0	1	0	0	0	0	0	0	0	0		0	0	0	0	0		0	0	0	0	0	0	0	0	0	0	0	0	0	0	0
Firmicutes - Clostridia 2	C378	JQ216597	KJ578044	89.49		1	1	2	8	0	0	0	1	0	0	0	0	0	0	0	0	1	0	0	0	0	0		0	0	0	0	0		0	0	0	0	0	0	0	0	0	0	0	0	0	0	0
Tenericutes - Erysipelotrichi	11156	JQ205929	FJ504365	85.87		0	0	0	0	0	0	0	0	0	0	0	0	0	0	0	0	0	0	0	0	0	0		0	0	0	0	0		0	0	0	0	0	0	0	0	0	0	0	0	0	0	0
Tenericutes - Erysipelotrichi	18035	JQ210024	JN032867	88.31		1	0	0	0	0	0	0	0	0	0	0	0	0	0	0	0	0	0	0	0	0	0		0	0	0	2	0		0	0	0	0	0	0	0	0	0	0	0	0	0	0	0
Spirochaetes	56559	JQ216885	AJ431240	89.26		0	0	0	0	0	0	0	0	1	0	0	0	0	0	0	0	0	0	0	0	0	0		0	0	0	0	0		0	0	0	0	0	0	0	0	0	0	0	0	0	0	0
Spirochaetes	C293	JQ216094	JF344214	86.44		1	0	0	1	0	0	0	3	1	0	0	0	0	0	0	0	0	0	0	0	0	0		0	0	0	0	0		0	0	0	0	0	0	0	0	0	0	0	0	0	0	0
Spirochaetes	08208	JQ213764	FJ516894	85.87		0	0	0	0	0	0	0	0	0	0	0	1	0	0	0	0	0	0	0	0	0	0		0	0	0	0	0		0	0	0	0	0	0	0	0	0	0	0	0	0	0	0
SR1	64644	JQ212850	HE650052	85.98		0	0	1	0	0	0	0	0	0	0	0	0	0	0	0	0	0	0	0	0	0	0		0	0	0	0	0		0	0	0	0	0	0	0	0	0	0	0	0	0	0	0
SR1	40303	JQ215731	JN510893	84.46		0	0	0	0	0	0	3	0	0	0	0	0	0	0	0	0	0	0	0	0	0	0		0	0	0	0	0		0	0	0	0	0	0	0	0	0	0	0	0	0	0	0
Fibrobacteres	03659	JQ211703	HQ132402	88.04		0	0	9	0	29	1	0	0	1	2	0	0	0	0	0	0	0	0	0	0	0	0		0	0	0	0	0		0	0	0	0	0	0	0	0	0	0	0	0	0	0	0
Fibrobacteres	14507	JQ208930	GQ357009	87.08		1	0	0	0	0	0	0	0	2	0	0	0	0	0	0	0	0	0	0	0	0	0		0	0	0	0	0		0	0	0	0	0	0	0	0	0	0	0	0	0	0	0
Fibrobacteres	14322	JQ208766	KC758957	88.42		0	0	0	0	0	0	2	0	1	0	0	0	0	0	0	0	0	0	0	0	0	0		0	0	0	0	0		0	0	0	0	0	0	0	0	0	0	0	0	0	0	0
ZB2 (OD1??)	40785	JQ215560	JX521079	89.7		0	0	0	0	0	0	2	0	0	0	0	0	0	0	0	0	0	0	0	0	0	0		0	0	0	0	0		0	0	0	0	0	0	0	0	0	0	0	0	0	0	0
ZB2 (OD1??)	14571	JQ208651	FN562888	88.69		0	0	0	0	1	0	0	0	0	0	0	1	0	0	0	0	0	0	0	0	0	0		0	0	0	0	0		0	0	0	0	0	0	0	0	0	0	0	0	0	0	0
OD1 / C760 group	C760	JQ216134	GU197432	88.92		0	0	0	0	0	0	3	1	0	0	0	1	0	0	0	0	0	0	0	0	0	0		0	0	0	0	0		0	0	0	0	0	0	0	0	0	0	0	0	0	0	0
Planctomycetes	67657	JQ197505	FJ516779	88.72		0	0	0	0	0	0	0	0	0	0	0	0	0	0	0	0	0	0	0	0	0	0		0	0	0	0	0		0	0	0	0	0	0	0	0	0	0	0	0	0	0	0
Acidobacteria	40181	JQ215693	KF616733	89.33		0	0	0	0	0	0	1	0	0	0	0	1	0	0	0	0	0	0	0	0	0	0		0	0	0	0	0		0	0	0	0	0	0	0	0	0	0	0	0	0	0	0
GN06	08445	JQ214161	EU245855	89.49		0	0	0	0	0	0	0	0	0	0	0	1	0	0	0	0	0	0	0	0	0	0		0	0	0	0	0		0	0	0	0	0	0	0	0	0	0	0	0	0	0	0
Chlorobi	C425	JQ216348	EF454675	89.83		0	0	0	0	0	0	0	1	0	1	0	1	0	0	0	0	0	0	0	0	0	0		0	0	0	0	0		0	0	0	0	0	0	0	0	0	0	0	0	0	0	0
OP11	F053	JQ198823	EU542489	85.55		0	0	0	0	0	0	0	0	0	0	0	0	0	0	0	0	0	0	0	0	0	0		0	0	0	0	0		0	0	0	0	0	0	0	0	0	0	0	0	0	0	0
[truncated: 36 more columns]

## Sheet: NowNovel2015
ShortOTUrepName			Manual blast search:						OTU	OTU
Mackrl1_10A10	#N/A	Was not novel in 2011?	<90 over whole length						05689	05689
Capln1_8E06	#N/A	Was not novel in 2011?	86	EU160358					40158	40158
Mackrl1_6D06	#N/A	Was not novel in 2011?	89	DQ337066					WD2oralBG10	WD2oralBG10
Mackrl1_10A05	#N/A	Was not novel in 2011?	94	HM779884					09ASL5orC	09ASL5orC
Mackrl1_6F10	#N/A	Was not novel in 2011?	92	HM779884					C161	C161
05689	05689								C019	C019
40158	40158								21152	21152
55426	#N/A	Was not novel in 2011?	88	GU362977					08CSL7FC	08CSL7FC
C209	#N/A	Was not novel in 2011?	91	EU487968					WD2oralBD03	WD2oralBD03
WD2oralBG10	WD2oralBG10								04GSL5orA	04GSL5orA
09ASL5orC	09ASL5orC								40452	40452
C161	C161								C639	C639
C019	C019								40227	40227
21152	21152								56212	56212
08CSL7FC	08CSL7FC								04ASL7FB	04ASL7FB
WD2oralBD03	WD2oralBD03								C701	C701
04GSL5orA	04GSL5orA								C777	C777
40452	40452								C301	C301
F049	#N/A	Was not novel in 2011?	99	JX864412	Submitted 30 March 2015, so just added; value below that was 89%				J376	J376
C639	C639								56195	56195
40227	40227								40793	40793
56212	56212								40610	40610
Mackrl1_10D10	#N/A	Was not novel in 2011?	89	KF616622					08756	08756
04ASL7FB	04ASL7FB								23678	23678
WDol10rectHB08	#N/A	Was not novel in 2011?	90	FJ959948					C684	C684
C701	C701								C738	C738
C777	C777								C378	C378
C301	C301								A718	A718
J376	J376								11156	11156
56195	56195								18035	18035
40793	40793								56559	56559
40610	40610								C293	C293
08756	08756								08208	08208
23678	23678								40303	40303
C684	C684								03659	03659
C738	C738								14507	14507
C378	C378								14322	14322
11156	11156								14571	14571
18035	18035								C760	C760
56559	56559								08445	08445
C293	C293								C425	C425
08208	08208
64644	#N/A	Was not novel in 2011?	92	JF917293	but not a fl hit
40303	40303
03659	03659
14507	14507
14322	14322
40785	#N/A	Was not novel in 2011?	90	JX521079
14571	14571
C760	C760
67657	#N/A	Was not novel in 2011?	88	FJ516779
40181	#N/A	Was not novel in 2011?	90	KF616733
08445	08445
C425	C425
F053	#N/A	Was not novel in 2011?	85	EU542489

## Sheet: NovelInDolSLonly
Supplementary Data 2. Novel OTUs found in marine mammal specimens, with less than 90% identity to published sequences, based on FL data. For each sequence, their closest match in the NCBI nt database, based on a BLAST search, and percent identity to that entry is shown.
Genbank Accession	Phylum / Class	Top hit in BLAST nt	BLAST % identity		DolB12Oral	DolD03Oral	DolG32Oral	DolH33Oral	DolI34Oral	DolJ35Oral	DolQ21Oral	DolU01Oral	DolY29Oral	DolEE05Oral	DolGG07Oral	DolHH08Oral	WDol01Oral	WDol02Oral	WDol03Oral	WDol04Oral	WDol05Oral	WDol06Oral	WDol07Oral	WDol08Oral	WDol09Oral	WDol10Oral		DolB12Gast	DolQ21Gast	DolU01Gast	DolEE05Gast	DolGG07Gast		DolB12Rect	DolD03Rect	DolH33Rect	DolJ35Rect	DolQ21Rect	DolU01Rect	DolY29Rect	DolEE05Rect	DolHH08Rect	WDol01Rect	WDol02Rect	WDol03Rect	WDol04Rect	WDol05Rect	WDol06Rect	WDol07Rect
JQ193892	Proteo - Beta	FR744543	88.21		0	0	0	0	0	0	0	0	0	0	0	0	0	0	0	0	0	0	0	0	0	0		0	0	0	0	1		0	0	0	0	0	0	0	0	0	0	0	0	0	0	0	0
JQ216005	Proteo - Gamma	KJ817603	88.35		0	0	0	0	0	0	1	0	0	0	0	0	0	0	0	0	0	0	0	0	0	0		0	0	0	0	0		0	0	0	0	0	0	0	0	0	0	0	0	0	0	0	0
JQ216274	Proteo - Delta	HM141854	89.95		0	0	0	0	0	0	0	11	0	0	0	0	0	0	0	0	0	0	0	0	0	0		0	0	0	0	0		0	0	0	0	0	0	0	0	0	0	0	0	0	0	0	0
KC260247	Proteo - Delta	JN713429	89.29		0	0	0	0	0	0	0	0	0	0	0	0	0	2	0	0	0	0	0	0	0	0		0	0	0	0	0		0	0	0	0	0	0	0	0	0	0	0	0	0	0	0	0
JQ205070	Proteo - Delta	LN612723	88.89		0	0	0	0	0	0	0	0	0	0	0	0	0	0	0	0	0	0	0	0	0	0		0	0	0	0	0		0	0	0	0	0	0	0	0	0	0	0	0	0	0	0	0
JQ216401	Proteo - Delta / Syntrophobact?	FJ202111	88.4		1	0	2	3	0	0	0	3	0	0	0	0	0	0	0	0	0	0	0	0	0	0		0	0	0	0	0		0	0	0	0	0	0	0	0	0	0	0	0	0	0	0	0
JQ216539	Proteo - Delta / Syntrophobact?	FJ202111	88.4		0	0	0	0	0	0	1	1	0	0	0	0	0	0	0	0	0	0	0	0	0	0		0	0	0	0	0		0	0	0	0	0	0	0	0	0	0	0	0	0	0	0	0
JQ192890	Bacts - Bacteroidetes	KF100316	87.69		0	0	0	0	0	0	0	0	0	0	0	0	0	0	0	0	0	0	0	0	0	0		0	0	0	0	0		0	0	0	0	0	0	0	0	0	0	0	0	0	0	0	0
JQ208436	Bacts - Bacteroidetes	EU466178	88.25		0	0	0	0	0	0	0	0	0	0	0	0	0	0	0	0	0	0	0	0	0	0		0	0	0	0	0		0	0	0	0	0	0	0	0	0	0	0	0	0	0	0	0
KC260220	Bacts - Bacteroidetes	EU470313	89.07		0	0	0	0	0	0	0	0	0	0	0	0	0	1	0	0	0	0	0	0	0	0		0	0	0	0	0		0	0	0	0	0	0	0	0	0	0	0	0	0	0	0	0
JQ205003	Bacts - Sphingobacteria	HQ183946	86.8		0	0	0	0	0	0	0	0	0	0	0	0	0	0	0	0	0	0	0	0	0	0		0	0	0	0	0		0	0	0	0	0	0	0	0	0	0	0	0	0	0	0	0
JQ215981	Bacts - Sphingobacteria	FJ497300	89.88		0	0	0	0	0	0	5	0	1	0	0	0	0	1	0	0	0	0	0	0	0	0		0	0	0	0	0		0	0	0	0	0	0	0	0	0	0	0	0	0	0	0	0
JQ216580	Bacts - Flavobacteria	AB681249	86.36		0	0	0	0	0	0	0	6	0	0	0	0	1	3	0	0	0	0	0	0	0	0		0	0	0	0	0		0	0	0	0	0	0	0	0	0	0	0	0	0	0	0	0
JQ215959	Bacts - Flavobacteria	NR_043321	88.11		0	0	0	0	0	0	1	0	0	0	0	0	0	0	0	0	0	0	0	0	0	0		0	0	0	0	0		0	0	0	0	0	0	0	0	0	0	0	0	0	0	0	0
JQ216869	Bacts - Flavobacteria	NR_043321	88.07		0	0	0	0	0	0	1	0	4	0	0	0	0	0	0	0	0	0	0	0	0	0		0	0	0	0	0		0	0	0	0	0	0	0	0	0	0	0	0	0	0	0	0
JQ208359	Actinobacteria	JF241038	88.72		0	0	0	0	0	0	0	0	0	0	0	0	0	0	0	0	0	0	0	0	0	0		0	0	0	0	0		0	0	0	0	0	0	0	0	0	0	0	0	0	0	0	0
KC258408	Firmicutes - Clostridia 2	KC333949	87.98		0	0	0	0	0	0	0	0	0	0	0	0	0	0	0	0	0	0	0	0	0	0		0	0	0	0	0		0	0	0	0	0	0	0	0	0	0	0	0	0	0	0	0
JQ216251	Firmicutes - Clostridia 2	FJ535534	89.87		0	0	0	0	0	0	0	2	0	0	0	4	0	0	0	0	0	0	0	0	0	0		0	0	0	0	0		0	0	0	0	0	0	0	0	0	0	0	0	0	0	0	0
JQ216496	Firmicutes - Clostridia 2	JX391360	89.25		1	0	1	1	0	0	15	9	2	1	0	14	0	2	0	0	1	0	0	1	0	0		0	0	0	0	0		0	0	0	0	0	0	0	0	0	0	0	0	0	0	0	0
JQ216589	Firmicutes - Clostridia 2	JX391387	89.24		6	2	4	2	1	0	0	1	1	0	0	1	0	0	0	0	0	0	0	0	0	0		0	0	0	0	0		0	0	0	0	0	0	0	0	0	0	0	0	0	0	0	0
JQ209620	Firmicutes - Clostridia 2	JX391360	89.54		0	0	0	0	0	0	0	0	0	0	0	1	0	0	0	0	0	0	0	0	0	0		0	0	0	0	0		0	0	0	0	0	0	0	0	0	0	0	0	0	0	0	0
JQ216766	Firmicutes - Clostridia 2	FJ202696	89.75		0	0	0	0	0	0	0	0	1	0	0	0	0	0	0	0	1	0	0	0	0	0		0	0	0	0	0		0	0	0	0	0	0	0	0	0	0	0	0	0	0	0	0
JQ215915	Firmicutes - Clostridia 2	JX391360	89.9		0	0	0	0	0	0	3	0	0	0	0	0	0	0	0	0	1	0	0	0	0	0		0	0	0	0	0		0	0	0	0	0	0	0	0	0	0	0	0	0	0	0	0
JQ215967	Firmicutes - Clostridia 2	JX391360	89.3		0	0	0	0	0	0	2	0	0	0	0	0	0	0	0	0	0	0	0	0	0	0		0	0	0	0	0		0	0	0	0	0	0	0	0	0	0	0	0	0	0	0	0
JQ214100	Firmicutes - Clostridia 2	FJ202696	89.82		0	0	0	0	0	0	0	0	1	0	0	3	0	0	0	0	0	0	0	0	0	0		0	0	0	0	0		0	0	0	0	0	0	0	0	0	0	0	0	0	0	0	0
JQ210722	Firmicutes - Clostridia 2	FJ202492	89.91		0	0	0	0	0	0	0	0	0	0	0	0	0	2	0	0	0	0	0	0	0	0		0	0	0	0	0		0	0	0	0	0	0	0	0	0	0	0	0	0	0	0	0
JQ216517	Firmicutes - Clostridia 2	GQ132372	88.69		1	1	1	9	1	0	3	6	1	0	0	3	0	0	0	0	0	0	0	0	0	0		0	0	0	0	0		0	0	0	0	0	0	0	0	0	0	0	0	0	0	0	0
JQ216141	Firmicutes - Clostridia 2	EU358727	88.43		0	0	0	1	0	0	1	4	0	2	0	0	0	1	0	0	0	0	0	0	0	0		0	0	0	0	0		0	0	0	0	0	0	0	0	0	0	0	0	0	0	0	0
JQ216597	Firmicutes - Clostridia 2	KJ578044	89.49		1	1	2	8	0	0	0	1	0	0	0	0	0	0	0	0	1	0	0	0	0	0		0	0	0	0	0		0	0	0	0	0	0	0	0	0	0	0	0	0	0	0	0
JQ205929	Tenericutes - Erysipelotrichi	FJ504365	85.87		0	0	0	0	0	0	0	0	0	0	0	0	0	0	0	0	0	0	0	0	0	0		0	0	0	0	0		0	0	0	0	0	0	0	0	0	0	0	0	0	0	0	0
JQ210024	Tenericutes - Erysipelotrichi	JN032867	88.31		1	0	0	0	0	0	0	0	0	0	0	0	0	0	0	0	0	0	0	0	0	0		0	0	0	2	0		0	0	0	0	0	0	0	0	0	0	0	0	0	0	0	0
JQ216885	Spirochaetes	AJ431240	89.26		0	0	0	0	0	0	0	0	1	0	0	0	0	0	0	0	0	0	0	0	0	0		0	0	0	0	0		0	0	0	0	0	0	0	0	0	0	0	0	0	0	0	0
JQ216094	Spirochaetes	JF344214	86.44		1	0	0	1	0	0	0	3	1	0	0	0	0	0	0	0	0	0	0	0	0	0		0	0	0	0	0		0	0	0	0	0	0	0	0	0	0	0	0	0	0	0	0
JQ213764	Spirochaetes	FJ516894	85.87		0	0	0	0	0	0	0	0	0	0	0	1	0	0	0	0	0	0	0	0	0	0		0	0	0	0	0		0	0	0	0	0	0	0	0	0	0	0	0	0	0	0	0
JQ212850	SR1	HE650052	85.98		0	0	1	0	0	0	0	0	0	0	0	0	0	0	0	0	0	0	0	0	0	0		0	0	0	0	0		0	0	0	0	0	0	0	0	0	0	0	0	0	0	0	0
JQ215731	SR1	JN510893	84.46		0	0	0	0	0	0	3	0	0	0	0	0	0	0	0	0	0	0	0	0	0	0		0	0	0	0	0		0	0	0	0	0	0	0	0	0	0	0	0	0	0	0	0
JQ211703	Fibrobacteres	HQ132402	88.04		0	0	9	0	29	1	0	0	1	2	0	0	0	0	0	0	0	0	0	0	0	0		0	0	0	0	0		0	0	0	0	0	0	0	0	0	0	0	0	0	0	0	0
JQ208930	Fibrobacteres	GQ357009	87.08		1	0	0	0	0	0	0	0	2	0	0	0	0	0	0	0	0	0	0	0	0	0		0	0	0	0	0		0	0	0	0	0	0	0	0	0	0	0	0	0	0	0	0
JQ208766	Fibrobacteres	KC758957	88.42		0	0	0	0	0	0	2	0	1	0	0	0	0	0	0	0	0	0	0	0	0	0		0	0	0	0	0		0	0	0	0	0	0	0	0	0	0	0	0	0	0	0	0
JQ215560	ZB2 (OD1??)	JX521079	89.7		0	0	0	0	0	0	2	0	0	0	0	0	0	0	0	0	0	0	0	0	0	0		0	0	0	0	0		0	0	0	0	0	0	0	0	0	0	0	0	0	0	0	0
JQ208651	ZB2 (OD1??)	FN562888	88.69		0	0	0	0	1	0	0	0	0	0	0	1	0	0	0	0	0	0	0	0	0	0		0	0	0	0	0		0	0	0	0	0	0	0	0	0	0	0	0	0	0	0	0
JQ216134	OD1 / C760 group	GU197432	88.92		0	0	0	0	0	0	3	1	0	0	0	1	0	0	0	0	0	0	0	0	0	0		0	0	0	0	0		0	0	0	0	0	0	0	0	0	0	0	0	0	0	0	0
JQ215693	Acidobacteria	KF616733	89.33		0	0	0	0	0	0	1	0	0	0	0	1	0	0	0	0	0	0	0	0	0	0		0	0	0	0	0		0	0	0	0	0	0	0	0	0	0	0	0	0	0	0	0
JQ214161	GN06 (KSB3)	EU245855	89.49		0	0	0	0	0	0	0	0	0	0	0	1	0	0	0	0	0	0	0	0	0	0		0	0	0	0	0		0	0	0	0	0	0	0	0	0	0	0	0	0	0	0	0
JQ216348	Chlorobi	EF454675	89.83		0	0	0	0	0	0	0	1	0	1	0	1	0	0	0	0	0	0	0	0	0	0		0	0	0	0	0		0	0	0	0	0	0	0	0	0	0	0	0	0	0	0	0
[truncated: 21 more columns]
