# Supplementary material for: Marine mammals harbor unique microbiotas shaped by and yet distinct from the sea
Source: Nat Commun. 2016 Feb 3;7:10516. doi: 10.1038/ncomms10516 (PMC4742810; doi:10.1038/ncomms10516)
Supplement: Supplementary Data 3 — Most abundant OTUs for each specimen type, based on the pyrosequencing data. [file ncomms10516-s8.xlsx]

## Sheet: Sheet1
Supplementary Data 3. Most abundant OTUs for each specimen type, based on the pyrosequencing data. For each specimen type, the 10 most abundant OTUs are shown, as well as their abundances in all other specimen types.
		Dolphin oral	Dolphin gastric	Dolphin rectal	Dolphin chuff	Dolphin Blowhole	Sea lion oral	Sea lion gastric	Sea lion rectal	Fish & Squid	Seawater		Sum Dolphin	Sum Sealion	Marine Mammal	SUM ALL
OTU ID	Ten most abundant OTUs in dolphin mouth
None2163	Bacteroidetes	5988	144	9	4	1	0	0	0	0	0		6146	0	6146	6146
None7556	Bacteroidetes	5368	28	1	611	0	0	0	0	0	0		6008	0	6008	6008
821551	Bacteroidetes-Bacteroidia-Bacteroidales-Porphyromonadaceae-Porphyromonas-	6112	0	0	0	0	0	0	0	0	0		6112	0	6112	6112
None74	Bacteroidetes-Flavobacteriia-Flavobacteriales-Flavobacteriaceae--	4401	107	0	0	0	0	0	0	0	0		4508	0	4508	4508
580743	Bacteroidetes-Flavobacteriia-Flavobacteriales-Flavobacteriaceae-Tenacibaculum-	4239	124	0	240	643	0	0	0	0	0		5246	0	5246	5246
550936	FusoFusoFusobacteriales-Fusobacteriaceae-Fusobacterium-	3311	0	0	8	0	0	0	0	0	0		3319	0	3319	3319
809380	FusoFusoFusobacteriales-Fusobacteriaceae-Fusobacterium-	7964	1552	80	150	44	159	0	0	0	0		9790	159	9949	9949
None2216	ProteoDeltaproteoDesulfobacterales-Desulfobulbaceae--	4741	1	0	0	0	0	0	0	0	0		4742	0	4742	4742
10922	ProteoDeltaproteoSyntrophobacterales-Desulfobacteraceae-Desulfobacter-	3644	3	0	0	0	0	0	0	0	0		3647	0	3647	3647
565468	ProteoGammaproteoPseudomonadales-Moraxellaceae--	5930	128	106	62	17	0	0	0	0	0		6243	0	6243	6243
OTU ID	Ten most abundant OTUs in dolphin forestomach
None1530	Bacteroidetes-Bacteroidia-Bacteroidales-Porphyromonadaceae-Porphyromonas-	1571	5923	47	137	13	0	0	0	0	0		7691	0	7691	7691
None604	Bacteroidetes-Bacteroidia-Bacteroidales-Porphyromonadaceae-Porphyromonas-	134	3648	0	0	431	0	0	0	0	0		4213	0	4213	4213
None7436	Bacteroidetes-Flavobacteriia-Flavobacteriales-Flavobacteriaceae	0	4675	0	1536	897	0	0	0	0	0		7108	0	7108	7108
None5724	Bacteroidetes-Flavobacteriia-Flavobacteriales-Flavobacteriaceae-Tenacibaculum-	0	2199	0	361	92	0	0	0	0	0		2652	0	2652	2652
1021201	Firmicutes-Bacilli-Bacillales-Staphylococcaceae-Staphylococcus-aureus	0	3109	21	0	0	0	0	0	0	0		3130	0	3130	3130
187763	Firmicutes-Bacilli-Lactobacillales-Lactobacillaceae--	0	6965	443	0	0	0	0	0	0	2		7408	0	7408	7410
None7660	FusoFusoFusobacteriales-Leptotrichiaceae	0	3467	0	0	0	0	103	0	0	0		3467	103	3570	3570
9475	ProteoGammaproteoPasteurellales-Pasteurellaceae--	16	7887	6695	159	64	0	0	0	0	0		14821	0	14821	14821
2434604	Tenericutes-Mollicutes-Mycoplasmatales-Mycoplasmataceae--	1	12501	964	0	0	0	0	0	0	0		13466	0	13466	13466
2329431	Tenericutes-Mollicutes-Mycoplasmatales-Mycoplasmataceae--	4	37713	80	0	0	1	12	0	0	0		37797	13	37810	37810
OTU ID	Ten most abundant OTUs in dolphin rectum
156357	Firmicutes-Clostridia----	0	0	6022	0	0	0	0	0	0	0		6022	0	6022	6022
16195	Firmicutes-Clostridia-Clostridiales-Clostridiaceae--	0	0	5142	0	0	0	0	0	0	1		5142	0	5142	5143
1133928	Firmicutes-Clostridia-Clostridiales-Clostridiaceae-Clostridium	0	196	3510	0	0	0	0	0	0	0		3706	0	3706	3706
337909	Firmicutes-Clostridia-Clostridiales-Clostridiaceae-Clostridium-perfringens	0	156	14500	1	0	4	244	58	0	23		14657	306	14963	14986
14202	Firmicutes-Clostridia-Clostridiales-Peptostreptococcaceae--	0	210	23831	0	0	0	0	1	0	9		24041	1	24042	24052
11302	FusoFusoFusobacteriales-Fusobacteriaceae-Cetobacterium-	0	953	48462	0	0	0	14	55	0	39		49415	69	49484	49523
None7064	ProteoGammaproteoPasteurellales-Pasteurellaceae	5	4	12566	0	0	0	0	0	0	0		12575	0	12575	12575
9475	ProteoGammaproteoPasteurellales-Pasteurellaceae--	16	7887	6695	159	64	0	0	0	0	0		14821	0	14821	14821
9510	ProteoGammaproteoPasteurellales-Pasteurellaceae--	0	705	2552	0	0	0	0	2	0	1		3257	2	3259	3260
536986	ProteoGammaproteoVibrionales-Vibrionaceae-Photobacterium-damselae	0	1	4884	1	0	0	0	3	0	11		4886	3	4889	4900
OTU ID	Ten most abundant OTUs in dolphin chuff samples
535307	Bacteroidetes-Flavobacteriia-Flavobacteriales-Cryomorphaceae--	0	140	0	4613	741	0	0	0	0	0		5494	0	5494	5494
577367	Bacteroidetes-Flavobacteriia-Flavobacteriales-Flavobacteriaceae	783	67	0	5179	2851	0	0	0	0	0		8880	0	8880	8882
542401	Bacteroidetes-Flavobacteriia-Flavobacteriales-Flavobacteriaceae--	0	15	9	1803	2947	0	0	0	0	0		4774	0	4774	4774
None6079	Bacteroidetes-Flavobacteriia-Flavobacteriales-Flavobacteriaceae--	32	150	0	3018	776	0	0	0	0	0		3976	0	3976	3976
None301	Bacteroidetes-Flavobacteriia-Flavobacteriales-Flavobacteriaceae--	0	18	0	2951	1737	0	0	0	0	0		4706	0	4706	4706
578376	ProteoGammaproteoCardiobacteriales---	0	41	0	3752	4429	0	0	0	0	0		8222	0	8222	8222
570571	ProteoGammaproteoCardiobacteriales---	0	39	0	3867	2138	0	0	0	0	0		6044	0	6044	6044
557712	ProteoGammaproteoCardiobacteriales---	0	97	0	21054	23079	0	0	0	0	0		44230	0	44230	44231
547082	ProteoGammaproteoPseudomonadales-Moraxellaceae--	0	0	0	1995	3854	0	0	0	0	0		5849	0	5849	5849
584579	ProteoGammaproteoPseudomonadales-Moraxellaceae--	0	978	0	1662	598	0	0	0	0	0		3238	0	3238	3238
OTU ID	Ten most abundant OTUs in dolphin blowhole samples
592547	Bacteroidetes-Flavobacteriia-Flavobacteriales-Flavobacteriaceae	0	114	0	1656	2395	0	0	0	0	0		4165	0	4165	4167
570037	Bacteroidetes-Flavobacteriia-Flavobacteriales-Flavobacteriaceae	502	194	0	408	2029	70	2	0	0	0		3133	72	3205	3205
577367	Bacteroidetes-Flavobacteriia-Flavobacteriales-Flavobacteriaceae	783	67	0	5179	2851	0	0	0	0	0		8880	0	8880	8882
542401	Bacteroidetes-Flavobacteriia-Flavobacteriales-Flavobacteriaceae--	0	15	9	1803	2947	0	0	0	0	0		4774	0	4774	4774
552189	Bacteroidetes-Flavobacteriia-Flavobacteriales-Flavobacteriaceae--	0	40	1	1312	2047	0	0	0	0	0		3400	0	3400	3400
546532	Bacteroidetes-Flavobacteriia-Flavobacteriales-Flavobacteriaceae-Tenacibaculum-	0	1377	0	659	3284	0	0	0	0	0		5320	0	5320	5320
578376	ProteoGammaproteoCardiobacteriales---	0	41	0	3752	4429	0	0	0	0	0		8222	0	8222	8222
570571	ProteoGammaproteoCardiobacteriales---	0	39	0	3867	2138	0	0	0	0	0		6044	0	6044	6044
557712	ProteoGammaproteoCardiobacteriales---	0	97	0	21054	23079	0	0	0	0	0		44230	0	44230	44231
547082	ProteoGammaproteoPseudomonadales-Moraxellaceae--	0	0	0	1995	3854	0	0	0	0	0		5849	0	5849	5849
	Sum of all reads	153320	135980	158014	99050	82293	41426	43091	35196	11536	155064		628657	119713	748370	915150
	Supplementary Data 3, continued	Dolphin oral	Dolphin gastric	Dolphin rectal	Dolphin chuff	Dolphin Blowhole	Sea lion oral	Sea lion gastric	Sea lion rectal	Fish & Squid	Seawater		Sum Dolphin	Sum Sealion	Marine Mammal	SUM ALL
OTU ID	Ten most abundant OTUs in sea lion mouth
None1134	Bacteroidetes-Bacteroidia-Bacteroidales	0	0	0	0	0	1591	9879	0	0	1		0	11470	11470	11471
None1310	Bacteroidetes-Bacteroidia-Bacteroidales-Porphyromonadaceae-Porphyromonas-	0	0	0	0	0	875	237	0	0	0		0	1112	1112	1112
None6159	Bacteroidetes-Flavobacteriia-Flavobacteriales-Flavobacteriaceae	2	0	0	0	0	3751	389	0	0	0		2	4140	4142	4142
None6703	Bacteroidetes-Flavobacteriia-Flavobacteriales-Flavobacteriaceae	5	0	0	0	0	1161	80	0	0	0		5	1241	1246	1246
557023	Firmicutes-Bacilli-Lactobacillales-Streptococcaceae-Streptococcus-	0	1	0	0	0	853	389	2	0	0		1	1244	1245	1245
996857	FusoFusoFusobacteriales-Fusobacteriaceae	0	113	0	0	0	1117	3098	2208	0	0		113	6423	6536	6536
300586	FusoFusoFusobacteriales-Leptotrichiaceae--	0	0	0	0	0	3294	7881	0	0	0		0	11175	11175	11175
589124	ProteoBetaproteoNeisseriales-Neisseriaceae--	0	0	0	0	0	3745	99	0	0	0		0	3844	3844	3844
None4479	ProteoGammaproteoPasteurellales-Pasteurellaceae--	0	0	0	0	0	986	408	1	0	0		0	1395	1395	1395
1124928	ProteoGammaproteoPasteurellales-Pasteurellaceae--	0	0	0	0	0	9317	7901	10	0	0		0	17228	17228	17228
OTU ID	Ten most abundant OTUs in sea lion stomach
None3674	Bacteria	0	0	0	0	0	239	606	0	0	0		0	845	845	845
None1134	Bacteroidetes-Bacteroidia-Bacteroidales	0	0	0	0	0	1591	9879	0	0	1		0	11470	11470	11471
None269	Bacteroidetes-Bacteroidia-Bacteroidales---	206	9	0	0	0	54	588	0	0	0		215	642	857	857
500281	Firmicutes-Clostridia-Clostridiales-Clostridiaceae--	420	28	61	0	0	179	541	0	0	0		509	720	1229	1229
996857	FusoFusoFusobacteriales-Fusobacteriaceae	0	113	0	0	0	1117	3098	2208	0	0		113	6423	6536	6536
None2659	FusoFusoFusobacteriales-Leptotrichiaceae--	0	0	0	0	0	231	501	0	0	0		0	732	732	732
300586	FusoFusoFusobacteriales-Leptotrichiaceae--	0	0	0	0	0	3294	7881	0	0	0		0	11175	11175	11175
56203	ProteoEpsilonproteoCampylobacterales-Campylobacteraceae-Campylobacter-	0	0	0	0	0	824	2991	0	0	0		0	3815	3815	3815
None4479	ProteoGammaproteoPasteurellales-Pasteurellaceae--	0	0	0	0	0	986	408	1	0	0		0	1395	1395	1395
1124928	ProteoGammaproteoPasteurellales-Pasteurellaceae--	0	0	0	0	0	9317	7901	10	0	0		0	17228	17228	17228
OTU ID	Ten most abundant OTUs in sea lion rectum
537960	Bacteroidetes-Bacteroidia-Bacteroidales-[Paraprevotellaceae]-[Prevotella]-	0	0	0	0	0	1	0	1305	0	2		0	1306	1306	1308
None7681	Bacteroidetes-Bacteroidia-Bacteroidales-Bacteroidaceae-Bacteroides-	0	0	0	0	0	0	0	1208	0	2		0	1208	1208	1210
556491	Bacteroidetes-Bacteroidia-Bacteroidales-Bacteroidaceae-Bacteroides-	0	0	0	0	0	0	0	5551	0	13		0	5551	5551	5564
540982	Bacteroidetes-Bacteroidia-Bacteroidales-Bacteroidaceae-Bacteroides-	0	0	0	0	0	0	0	1501	0	5		0	1501	1501	1506
4070490	Firmicutes-Clostridia-Clostridiales-Ruminococcaceae--	0	0	0	0	0	0	0	899	0	1		0	899	899	900
352647	Firmicutes-Clostridia-Clostridiales-Ruminococcaceae-Ruminococcus-	0	0	0	0	0	0	0	1068	0	1		0	1068	1068	1069
297613	Firmicutes-Clostridia-Clostridiales-Ruminococcaceae-Ruminococcus-	0	0	0	0	0	0	0	1327	0	2		0	1327	1327	1329
996857	FusoFusoFusobacteriales-Fusobacteriaceae	0	113	0	0	0	1117	3098	2208	0	0		113	6423	6536	6536
511044	FusoFusoFusobacteriales-Fusobacteriaceae--	0	0	1689	0	0	0	0	2930	11	15		1689	2930	4619	4645
581962	FusoFusoFusobacteriales-Fusobacteriaceae-J2-29-	0	0	331	0	0	0	0	2593	0	6		331	2593	2924	2930
OTU ID	Ten most abundant OTUs in seawater
354744	CyanoChloroplast-Chlorophyta-Mamiellaceae--	0	20	1	7	0	0	0	0	0	3730		28	0	28	3758
68830	CyanoChloroplast-Chlorophyta-Mamiellaceae--	0	41	3	1	0	0	1	0	0	5103		45	1	46	5149
155728	CyanoChloroplast-Cryptophyta---	2	17	9	2	0	0	0	0	0	4663		30	0	30	4693
549656	CyanoChloroplast-Stramenopiles---	2	9	0	0	0	4	0	0	9	3775		11	4	15	3799
758258	CyanoChloroplast-Stramenopiles---	0	0	2	0	0	0	0	0	0	5564		2	0	2	5566
182573	ProteoAlphaproteoRhodobacterales-Rhodobacteraceae	0	17	2	12	1	0	0	0	0	3208		32	0	32	3240
328630	ProteoAlphaproteoRhodobacterales-Rhodobacteraceae--	0	13	17	0	0	0	0	1	0	7420		30	1	31	7451
556811	ProteoAlphaproteoRhodobacterales-Rhodobacteraceae-Octadecabacter-	0	56	12	1	0	1	0	0	0	7404		69	1	70	7474
5706	ProteoAlphaproteoRhodobacterales-Rhodobacteraceae-Thalassobius-	0	63	13	11	1	0	0	0	0	7891		88	0	88	7979
345876	ProteoAlphaproteoRickettsiales-Pelagibacteraceae--	0	42	15	33	3	2	0	0	1	11865		93	2	95	11961
	Sum of all reads	153320	135980	158014	99050	82293	41426	43091	35196	11536	155064		628657	119713	748370	915150
