# Supplementary material for: Marine mammals harbor unique microbiotas shaped by and yet distinct from the sea
Source: Nat Commun. 2016 Feb 3;7:10516. doi: 10.1038/ncomms10516 (PMC4742810; doi:10.1038/ncomms10516)
Supplement: Supplementary Data 4 — Data included in the comparison of distal gut communities from terrestrial and marine mammals performed in this study. These data are also presented in Figs. 7 and 8. [file ncomms10516-s9.xlsx]

## Sheet: MetadataMammals_August2012.txt
Supplementary Data 4. Data included in the comparison of distal gut communities from terrestrial and marine mammals performed in this study. These data are also presented in Figs. 7 and 8. The majority of specimens included in this table are from Ley et al., 2008; the sample identity numbers from that study, as well as all other studies included here, are listed in the first column, marked “Sampl…
ShortID	#SampleID	HostSpeciesCommon	HostOrder	HostFamily	HostGenusSpeciesLatin	Proven-ance	Diet	Habitat	References	Type	Read Number
1	AS1	ArgaliSheep	Cetartiodactyla	Bovidae	Ovis_ammon	W	Herbivore	Terrestrial	Ley2008	Feces	186
2	AS2	ArgaliSheep	Cetartiodactyla	Bovidae	Ovis_ammon	W	Herbivore	Terrestrial	Ley2008	Feces	221
3	AS3	ArgaliSheep	Cetartiodactyla	Bovidae	Ovis_ammon	W	Herbivore	Terrestrial	Ley2008	Feces	233
4	BARB	Babirusa	Cetartiodactyla	Suidae	Babyrousa_babyrussa	SD	Herbivore	Terrestrial	Ley2008	Feces	153
5	BG	Banteng	Cetartiodactyla	Bovidae	Bos_javanicus	ST	Herbivore	Terrestrial	Ley2008	Feces	117
6	BH1	BighornSheep	Cetartiodactyla	Bovidae	Ovis_canadensis	W	Herbivore	Terrestrial	Ley2008	Feces	234
7	BH2	BighornSheep	Cetartiodactyla	Bovidae	Ovis_canadensis	W	Herbivore	Terrestrial	Ley2008	Feces	275
8	BHSD	BighornSheep	Cetartiodactyla	Bovidae	Ovis_canadensis	SD	Herbivore	Terrestrial	Ley2008	Feces	175
9	OK1	Okapi	Cetartiodactyla	Giraffidae	Okapia_johnstoni	ST	Herbivore	Terrestrial	Ley2008	Feces	188
10	OK2	Okapi	Cetartiodactyla	Giraffidae	Okapia_johnstoni	ST	Herbivore	Terrestrial	Ley2008	Feces	147
11	OK3	Okapi	Cetartiodactyla	Giraffidae	Okapia_johnstoni	ST	Herbivore	Terrestrial	Ley2008	Feces	151
12	RRH	RedRiverHog	Cetartiodactyla	Suidae	Potamochoerus_porcus	SD	Herbivore	Terrestrial	Ley2008	Feces	161
13	gir	ReticulatedGiraffe	Cetartiodactyla	Giraffidae	Giraffa_camelopardalis reticulata	ST	Herbivore	Terrestrial	Ley2008	Feces	207
14	SP2	SpekesGazelle	Cetartiodactyla	Bovidae	Gazella_spekei	ST	Herbivore	Terrestrial	Ley2008	Feces	146
15	SP3	SpekesGazelle	Cetartiodactyla	Bovidae	Gazella_spekei	ST	Herbivore	Terrestrial	Ley2008	Feces	160
16	SBK	Springbok	Cetartiodactyla	Bovidae	Antidorcas_marsupialis	W	Herbivore	Terrestrial	Ley2008	Feces	51
17	SBSD	Springbok	Cetartiodactyla	Bovidae	Antidorcas_marsupialis	SD	Herbivore	Terrestrial	Ley2008	Feces	204
18	TAK	Takin	Cetartiodactyla	Bovidae	Budorcas_taxicolor	SD	Herbivore	Terrestrial	Ley2008	Feces	158
19	TU1	TranscaspianUrialSheep	Cetartiodactyla	Bovidae	Ovis_vignei	ST	Herbivore	Terrestrial	Ley2008	Feces	168
20	TU2	TranscaspianUrialSheep	Cetartiodactyla	Bovidae	Ovis_vignei	ST	Herbivore	Terrestrial	Ley2008	Feces	161
21	VWP	VisayamWartyPig	Cetartiodactyla	Suidae	Sus_cebifons	SD	Herbivore	Terrestrial	Ley2008	Feces	142
22	bdog1	BushDog	Carnivora	Canidae	Speothos_venaticus	ST	Carnivore	Terrestrial	Ley2008	Feces	251
23	bdog3	BushDog	Carnivora	Canidae	Speothos_venaticus	ST	Carnivore	Terrestrial	Ley2008	Feces	46
24	CE2	Cheetah	Carnivora	Felidae	Acinonyx_jubatus	ST	Carnivore	Terrestrial	Ley2008	Feces	205
25	CE3	Cheetah	Carnivora	Felidae	Acinonyx_jubatus	ST	Carnivore	Terrestrial	Ley2008	Feces	138
26	Dog	DomesticDog	Carnivora	Canidae	Canis_lupus_familiaris	D	Carnivore	Terrestrial	Suchodolski2008	Colon	30
27	GrSeal	GreySeal	Carnivora	Phocidae	Halichoerus_grypus	W	Carnivore	Intermediate	GladME2010	Colon	76
28	HbSeal	HarborSeal	Carnivora	Phocidae	Phoca_vitulina	W	Carnivore	Intermediate	GladME2010	Colon	77
29	HdSeal	HoodedSealPooled	Carnivora	Phocidae	Cystophora_cristata	W	Carnivore	Intermediate	GladME2010	Colon	155
30	LI1	Lion	Carnivora	Pantherinae	Panthera_leo	ST	Carnivore	Terrestrial	Ley2008	Feces	91
31	LI2	Lion	Carnivora	Pantherinae	Panthera_leo	ST	Carnivore	Terrestrial	Ley2008	Feces	115
32	LI3	Lion	Carnivora	Pantherinae	Panthera_leo	ST	Carnivore	Terrestrial	Ley2008	Feces	221
33	PolBear	PolarBear	Carnivora	Ursidae	Ursus_maritimus	W	Carnivore	Intermediate	GladBMC2010	Feces	161
34	PB1	PolarBear	Carnivora	Ursidae	Ursus_maritimus	ST	Carnivore	Intermediate	Ley2008	Feces	232
35	PB2	PolarBear	Carnivora	Ursidae	Ursus_maritimus	ST	Carnivore	Intermediate	Ley2008	Feces	280
36	HY1	SpottedHyena	Carnivora	Hyaenidae	Crocuta_crocuta	ST	Carnivore	Terrestrial	Ley2008	Feces	202
37	HY2	SpottedHyena	Carnivora	Hyaenidae	Crocuta_crocuta	ST	Carnivore	Terrestrial	Ley2008	Feces	164
38	Wolf	Wolf	Carnivora	Canidae	Canis_lupus	W	Carnivore	Terrestrial	Zhang2010	Feces	307
39	GP	GiantPanda	Carnivora	Ursidae	Ailuropoda_melanoleuca	SD	Herbivore	Terrestrial	Ley2008	Feces	539
40	GtPanda	GiantPanda	Carnivora	Ursidae	Ailuropoda_melanoleuca	mix	Herbivore	Terrestrial	Zhu2011	Feces	85
41	RP	RedPanda	Carnivora	Ailuridae	Ailurus_fulgens	ST	Herbivore	Terrestrial	Ley2008	Feces	910
42	RPSD	RedPanda	Carnivora	Ailuridae	Ailurus_fulgens	SD	Herbivore	Terrestrial	Ley2008	Feces	309
43	BB1	BlackBear	Carnivora	Ursidae	Ursus_americanus	ST	Omnivore	Terrestrial	Ley2008	Feces	174
44	BB2	BlackBear	Carnivora	Ursidae	Ursus_americanus	ST	Omnivore	Terrestrial	Ley2008	Feces	204
45	SB	SpectacledBear	Carnivora	Ursidae	Tremarctos_ornatus	ST	Omnivore	Terrestrial	Ley2008	Feces	193
46	YFPorp	YangtzeFinlessPorpoise	Cetartiodactyla	Phocoenidae	Neophocaena_phocaenoides asiaeorientalis	W	Carnivore	Aquatic	McLaughlin2012	Feces	138
47	FF	FlyingFox	Chiroptera	Pterodidae	Pteropus_giganteus	ST	Omnivore	Terrestrial	Ley2008	Feces	250
48	bat	SebasShorttailedBat	Chiroptera	Phyllostomidae	Carollia_perspicillata	ST	Omnivore	Terrestrial	Ley2008	Feces	263
49	KO1	RedKangaroo	Diprotodontia	Macropidae	Macropus_rufus	ST	Herbivore	Terrestrial	Ley2008	Feces	240
50	KO2	RedKangaroo	Diprotodontia	Macropidae	Macropus_rufus	ST	Herbivore	Terrestrial	Ley2008	Feces	135
51	HRX	RockHyrax	Hyracoidea	Procaviidae	Procavia_capensis	ST	Herbivore	Terrestrial	Ley2008	Feces	144
52	RHSD	RockHyrax	Hyracoidea	Procaviidae	Procavia_capensis	ST	Herbivore	Terrestrial	Ley2008	Feces	144
53	HH	Hedgehog	Insectivora	Erinaceidae	Atelerix_albiventris	ST	Omnivore	Terrestrial	Ley2008	Feces	228
54	RA	EuropeanRabbit	Lagomorpha	Leporidae	Oryctolagus_cuniculus	ST	Herbivore	Terrestrial	Ley2008	Feces	153
55	ECH	ShortBeakedEchidna	Monotremata	Tachyglossidae	Tachyglossidae_aculeatus	ST	Carnivore	Terrestrial	Ley2008	Feces	404
56	RH	BlackRhinoceros	Perissodactyla	Rhinocerotidae	Diceros_bicornis	ST	Herbivore	Terrestrial	Ley2008	Feces	198
57	IR	IndianRhinoceros	Perissodactyla	Rhinocerotidae	Rhinoceros_unicornis	SD	Herbivore	Terrestrial	Ley2008	Feces	89
58	GZ	GrevysZebra	Perissodactyla	Equidae	Equus_grevyi	ST	Herbivore	Terrestrial	Ley2008	Feces	204
59	AFZEB	HartmannsMountainZebra	Perissodactyla	Equidae	Equus_hartmannae	W	Herbivore	Terrestrial	Ley2008	Feces	229
60	horsej	Horse	Perissodactyla	Equidae	Equus_equus	W	Herbivore	Terrestrial	Ley2008	Feces	322
61	horsem	Horse	Perissodactyla	Equidae	Equus_equus	W	Herbivore	Terrestrial	Ley2008	Feces	258
62	WA	SomaliWildAss	Perissodactyla	Equidae	Equus_asinus	ST	Herbivore	Terrestrial	Ley2008	Feces	184
63	EAC	EastAngolanColobus	Primates	Cercopithecidae	Colobus_angolensis	SD	Herbivore	Terrestrial	Ley2008	Feces	361
64	COL	EasternBlackandWhiteColobus	Primates	Cercopithecidae	Colobus_guereza	ST	Herbivore	Terrestrial	Ley2008	Feces	224
65	FL	FrancoisLangur	Primates	Cercopithecidae	Presbytis_francoisi	SD	Herbivore	Terrestrial	Ley2008	Feces	406
66	DL	DoucLangur	Primates	Cercopithecidae	Pygathrix_nemaeus	SD	Herbivore	Terrestrial	Ley2008	Feces	376
67	AFBAB	HamadryasBaboon	Primates	Cercopithecidae	Papio_hamadryas	W	Omnivore	Terrestrial	Ley2008	Feces	204
68	BAZ	HamadryasBaboon	Primates	Cercopithecidae	Papio_hamadryas	ST	Omnivore	Terrestrial	Ley2008	Feces	249
69	MAR	GeoffreysMarmoset	Primates	Callitrichidae	Callithrix_geoffroyi	ST	Omnivore	Terrestrial	Ley2008	Feces	212
70	CAL	GoeldisMarmoset	Primates	Cebidae	Callimico_goeldii	ST	Omnivore	Terrestrial	Ley2008	Feces	129
71	SPIM	BlackHandedSpiderMonkey	Primates	Atelidae	Ateles_geoffroyi	ST	Omnivore	Terrestrial	Ley2008	Feces	318
72	BKLE	BlackLemur	Primates	Lemuridae	Eulemur_macaco_macaco	ST	Omnivore	Terrestrial	Ley2008	Feces	196
73	ML	MongooseLemur	Primates	Lemuridae	Eulemur_mongoz	ST	Omnivore	Terrestrial	Ley2008	Feces	311
74	RT	RingtaledLemur	Primates	Lemuridae	Lemur_catta	ST	Omnivore	Terrestrial	Ley2008	Feces	212
75	Saki	WhiteFacedSaki	Primates	Pitheciidae	Pithecia_pithecia	ST	Omnivore	Terrestrial	Ley2008	Feces	319
76	CHIMP1	Chimpanzee	Primates	Hominidae	Pan_troglodytes	ST	Omnivore	Terrestrial	Ley2008	Feces	278
77	CHIMP12	Chimpanzee	Primates	Hominidae	Pan_troglodytes	ST	Omnivore	Terrestrial	Ley2008	Feces	106
78	BNO	Bonobo	Primates	Hominidae	Pan_paniscus	SD	Omnivore	Terrestrial	Ley2008	Feces	97
79	orang1	SumatranOrangutan	Primates	Hominidae	Pongo_pygmaeus_abelii	ST	Herbivore	Terrestrial	Ley2008	Feces	325
80	orang2	SumatranOrangutan	Primates	Hominidae	Pongo_pygmaeus_abelii	ST	Herbivore	Terrestrial	Ley2008	Feces	257
81	GOR	WesternLowlandGorilla	Primates	Hominidae	Gorilla_gorilla	ST	Herbivore	Terrestrial	Ley2008	Feces	224
82	GORSD	WesternLowlandGorilla	Primates	Hominidae	Gorilla_gorilla	SD	Herbivore	Terrestrial	Ley2008	Feces	300
83	HumDethA1	Human	Primates	Hominidae	Homo_sapiens	W	Omnivore	Terrestrial	Dethlefsen2008	Feces	539
84	HumDethB1	Human	Primates	Hominidae	Homo_sapiens	W	Omnivore	Terrestrial	Dethlefsen2008	Feces	381
85	HumDethC1	Human	Primates	Hominidae	Homo_sapiens	W	Omnivore	Terrestrial	Dethlefsen2008	Feces	535
86	HumEckbA	Human	Primates	Hominidae	Homo_sapiens	W	Omnivore	Terrestrial	Eckburg2006	Feces	1051
87	HumEckbB	Human	Primates	Hominidae	Homo_sapiens	W	Omnivore	Terrestrial	Eckburg2006	Feces	611
88	HumEckbC	Human	Primates	Hominidae	Homo_sapiens	W	Omnivore	Terrestrial	Eckburg2006	Feces	637
89	AFEL	AfricanElephant	Proboscidae	Elephantidae	Loxodonta_africana	W	Herbivore	Terrestrial	Ley2008	Feces	279
90	AFEL2	AfricanElephant	Proboscidae	Elephantidae	Loxodonta_africana	W	Herbivore	Terrestrial	Ley2008	Feces	277
91	AFEL3	AfricanElephant	Proboscidae	Elephantidae	Loxodonta_africana	W	Herbivore	Terrestrial	Ley2008	Feces	236
92	AFYEL	AfricanElephant	Proboscidae	Elephantidae	Loxodonta_africana	W	Herbivore	Terrestrial	Ley2008	Feces	273
93	AE1	AsiaticElephant	Proboscidae	Elephantidae	Elephas_maximus	ST	Herbivore	Terrestrial	Ley2008	Feces	195
94	AE2	AsiaticElephant	Proboscidae	Elephantidae	Elephas_maximus	ST	Herbivore	Terrestrial	Ley2008	Feces	217
95	AE3	AsiaticElephant	Proboscidae	Elephantidae	Elephas_maximus	ST	Herbivore	Terrestrial	Ley2008	Feces	133
96	CAP	Capibara	Rodentia	Caviidae	Hydrochaeris_hydrochaeris	ST	Herbivore	Terrestrial	Ley2008	Feces	225
97	molerat	NakedMolerat	Rodentia	Bathyergidae	Heterocephalus_glaber	ST	Herbivore	Terrestrial	Ley2008	Feces	353
98	MouseCecal	Mouse	Rodentia	Muridae	Mus_musculus	D	Omnivore	Terrestrial	Turnbaugh2008	Cecal	1139
99	SQ	PrevostsSquirrel	Rodentia	Sciuridae	Callosciurus_prevosti	ST	Omnivore	Terrestrial	Ley2008	Feces	283
100	Dugong	Dugong	Sirenia	Dugongidae	Dugong_dugon	TA	Herbivore	Aquatic	Tsukinowa2008	Feces	90
101	arma	SouthernThreeBandedArmadillo	Xenarthra	Dasypodidae	Tolypeutes_matacus	ST	Carnivore	Terrestrial	Ley2008	Feces	403
DolB	DolB	AtlanticBottleNoseDolphin	Cetartiodactyla	Delphinidae	Tursiops_truncatus	MMP	Carnivore	Aquatic	This study	Rectal	408
DolD	DolD	AtlanticBottleNoseDolphin	Cetartiodactyla	Delphinidae	Tursiops_truncatus	MMP	Carnivore	Aquatic	This study	Rectal	439
DolEE	DolEE	AtlanticBottleNoseDolphin	Cetartiodactyla	Delphinidae	Tursiops_truncatus	MMP	Carnivore	Aquatic	This study	Rectal	348
DolH	DolH	AtlanticBottleNoseDolphin	Cetartiodactyla	Delphinidae	Tursiops_truncatus	MMP	Carnivore	Aquatic	This study	Rectal	168
DolHH	DolHH	AtlanticBottleNoseDolphin	Cetartiodactyla	Delphinidae	Tursiops_truncatus	MMP	Carnivore	Aquatic	This study	Rectal	250
DolJ	DolJ	AtlanticBottleNoseDolphin	Cetartiodactyla	Delphinidae	Tursiops_truncatus	MMP	Carnivore	Aquatic	This study	Rectal	176
DolQ	DolQ	AtlanticBottleNoseDolphin	Cetartiodactyla	Delphinidae	Tursiops_truncatus	MMP	Carnivore	Aquatic	This study	Rectal	419
DolU	DolU	AtlanticBottleNoseDolphin	Cetartiodactyla	Delphinidae	Tursiops_truncatus	MMP	Carnivore	Aquatic	This study	Rectal	540
DolY	DolY	AtlanticBottleNoseDolphin	Cetartiodactyla	Delphinidae	Tursiops_truncatus	MMP	Carnivore	Aquatic	This study	Rectal	92
WD01	WD01	AtlanticBottleNoseDolphin	Cetartiodactyla	Delphinidae	Tursiops_truncatus	W	Carnivore	Aquatic	This study	Rectal	132
WD02	WD02	AtlanticBottleNoseDolphin	Cetartiodactyla	Delphinidae	Tursiops_truncatus	W	Carnivore	Aquatic	This study	Rectal	164
WD03	WD03	AtlanticBottleNoseDolphin	Cetartiodactyla	Delphinidae	Tursiops_truncatus	W	Carnivore	Aquatic	This study	Rectal	127
WD04	WD04	AtlanticBottleNoseDolphin	Cetartiodactyla	Delphinidae	Tursiops_truncatus	W	Carnivore	Aquatic	This study	Rectal	101
WD05	WD05	AtlanticBottleNoseDolphin	Cetartiodactyla	Delphinidae	Tursiops_truncatus	W	Carnivore	Aquatic	This study	Rectal	161
WD06	WD06	AtlanticBottleNoseDolphin	Cetartiodactyla	Delphinidae	Tursiops_truncatus	W	Carnivore	Aquatic	This study	Rectal	169
WD07	WD07	AtlanticBottleNoseDolphin	Cetartiodactyla	Delphinidae	Tursiops_truncatus	W	Carnivore	Aquatic	This study	Rectal	138
WD08	WD08	AtlanticBottleNoseDolphin	Cetartiodactyla	Delphinidae	Tursiops_truncatus	W	Carnivore	Aquatic	This study	Rectal	149
WD09	WD09	AtlanticBottleNoseDolphin	Cetartiodactyla	Delphinidae	Tursiops_truncatus	W	Carnivore	Aquatic	This study	Rectal	167
WD10	WD10	AtlanticBottleNoseDolphin	Cetartiodactyla	Delphinidae	Tursiops_truncatus	W	Carnivore	Aquatic	This study	Rectal	137
SL2	SL2	CaliforniaSealion	Carnivora	PinnipediaOtariidae	Zalophus_californianus	MMP	Carnivore	Intermediate	This study	Rectal	141
SL4	SL4	CaliforniaSealion	Carnivora	PinnipediaOtariidae	Zalophus_californianus	MMP	Carnivore	Intermediate	This study	Rectal	227
SL5	SL5	CaliforniaSealion	Carnivora	PinnipediaOtariidae	Zalophus_californianus	MMP	Carnivore	Intermediate	This study	Rectal	229
SL6	SL6	CaliforniaSealion	Carnivora	PinnipediaOtariidae	Zalophus_californianus	MMP	Carnivore	Intermediate	This study	Rectal	197
SL7	SL7	CaliforniaSealion	Carnivora	PinnipediaOtariidae	Zalophus_californianus	MMP	Carnivore	Intermediate	This study	Rectal	199
SL8	SL8	CaliforniaSealion	Carnivora	PinnipediaOtariidae	Zalophus_californianus	MMP	Carnivore	Intermediate	This study	Rectal	117
Mt01	Mt01	Manatee	Sirenia	Trichechidae	Trichechus_manatus	W	Herbivore	Aquatic	This study	Rectal	1131
Mt03	Mt03	Manatee	Sirenia	Trichechidae	Trichechus_manatus	W	Herbivore	Aquatic	This study	Rectal	1217
Mt06	Mt06	Manatee	Sirenia	Trichechidae	Trichechus_manatus	W	Herbivore	Aquatic	This study	Rectal	1544
Mt07	Mt07	Manatee	Sirenia	Trichechidae	Trichechus_manatus	W	Herbivore	Aquatic	This study	Rectal	5107
Mt08	Mt08	Manatee	Sirenia	Trichechidae	Trichechus_manatus	W	Herbivore	Aquatic	This study	Rectal	1476
Mt09	Mt09	Manatee	Sirenia	Trichechidae	Trichechus_manatus	W	Herbivore	Aquatic	This study	Rectal	599
Mt10	Mt10	Manatee	Sirenia	Trichechidae	Trichechus_manatus	W	Herbivore	Aquatic	This study	Rectal	1293
Mt12	Mt12	Manatee	Sirenia	Trichechidae	Trichechus_manatus	W	Herbivore	Aquatic	This study	Rectal	1714
Mt13	Mt13	Manatee	Sirenia	Trichechidae	Trichechus_manatus	W	Herbivore	Aquatic	This study	Rectal	1498
Abbreviations
Provenance: SD, San Diego Zoo; ST, Saint Louis Zoo; TA, Toba Aquarium; W, wild; D, domestic/captive, MMP, Marine Mammal Program.
References
Dethlefsen L, Huse S, Sogin ML, Relman DA (2008). The Pervasive Effects of an Antibiotic on the Human Gut Microbiota, as Revealed by Deep 16S rRNA Sequencing. PLoS Biol 6: e280.
Eckburg PB, Bik EM, Bernstein CN, Purdom E, Dethlefsen L, Sargent M, Gill SR, Nelson KE, Relman DA (2005). Diversity of the human intestinal microbial flora. Science 308:1635-8.
Glad T, Bernhardsen P, Nielsen KM, Brusetti L, Andersen M, Aars J, Sundset MA (2010). Bacterial diversity in faeces from polar bear (Ursus maritimus) in Arctic Svalbard. BMC Microbiol 10:10.
Glad T, Kristiansen VF, Nielsen KM, Brusetti L, Wright AD, Sundset MA (2010). Ecological Characterisation of the Colonic Microbiota in Arctic and Sub-Arctic Seals. Microbiol Ecol 60:320-330.
Ley RE, Hamady M, Lozupone C, Turnbaugh PJ, Ramey RR, Bircher JS et al (2008). Evolution of mammals and their gut microbes. Science 320: 1647-51.
McLaughlin RW, Chen M, Zheng J, Zhao Q, Wang D. (2012). Analysis of the bacterial diversity in the fecal material of the endangered Yangtze finless porpoise, Neophocaena phocaenoides asiaeorientalis.
Mol Biol Rep. 2012 May;39(5):5669-76
Suchodolsky JS, Camacho J, Steiner JM. (2008). Analysis of bacterial diversity in the canine deodenum, jejunum, ileum, and colon by comparitive 16S rRNA gene analysis. FEMS Microbiol Ecol 2008:1-12.
Tsukinowa E, Karita S, Asano S, Wakai Y, Oka Y, Furuta M, Goto M. (2008). Fecal microbiota of a dugong (Dugong dugong) in captivity at Toba Aquarium. J Gen Appl Microbiol.54(1):25-38.
Turnbaugh PJ, Bäckhed F, Fulton L, Gordon JI. (2008). Diet-Induced Obesity Is Linked to Marked but Reversible Alterations in the Mouse Distal Gut Microbiome. Cell Host Microbe 3:213-223.
Zhang H. Chen L. (2010). Phylogenetic analysis of 16S rRNA gene sequences reveals distal gut bacterial diversity in wild wolves (Canis lupus). Mol Biol Rep 37:4013-4022.
Zhu L, Wu Q, Dai J, Zhang S, Wei F. (2011). Evidence of cellulose metabolism by the giant panda gut microbiome. PNAS 108:43, 17714-17719.

## Sheet: Meredith 2011 animals
Family	Species
Family Abrocomidae	Abrocoma bennettii
Family Acrobatidae	Acrobates pygmaeus
Family Agoutidae	Cuniculus taczanowskii
Family Ailuridae	Ailurus fulgens
Family Anomaluridae	Anomalurus beecrofti
Family Antilocapridae	Antilocapra americana
Family Aplodontidae	Aplodontia rufa
Family Atelidae	Ateles fusciceps
Family Balaenidae	Eubalaena australis
Family Balaenopteridae	Megaptera novaeangliae
Family Bathyergidae	Heterocephalus glaber
Family Bovidae	Bos taurus
Family Bradypodidae	Bradypus tridactylus
Family Burramyidae	Cercartetus nanus
Family Caenolestidae	Caenolestes fuliginosus
Family Caenolestidae	Rhyncholestes raphanurus
Family Calomyscidae	Calomyscus mystax
Family Caluromyidae	Caluromys philander
Family Caluromyidae	Glironia venusta
Family Camelidae	Lama glama
Family Canidae	Canis familiaris
Family Capromyidae	Capromys pilorides
Family Castoridae	Castor canadensis
Family Caviidae	Cavia porcellus
Family Cebidae	Cebus albifrons
Family Cebidae	Callithrix jacchus
Family Cercopithecidae	Macaca mulatta
Family Cervidae	Cervus nippon
Family Cheirogaleidae	Microcebus murinus
Family Chinchillidae	Chinchilla lanigera
Family Chrysochloridae	Amblysomus hottentotus
Family Chrysochloridae	Chrysochloris asiatica
Family Craseonycteridae	Craseonycteris thonglongyai
Family Cricetidae	Cricetus cricetus
Family Ctenodactylidae	Ctenodactylus gundi
Family Ctenomyidae	Ctenomys boliviensis
Family Cyclopedidae	Cyclopes didactylus
Family Cynocephalidae	Cynocephalus volans
Family Cynocephalidae	Galeopterus variegatus
Family Cyprinidae	Danio rerio
Family Dasypodidae	Dasypus novemcinctus
Family Dasyproctidae	Dasyprocta punctata
Family Dasyuridae	Dasyurus albopunctatus
Family Daubentoniidae	Daubentonia madagascariensis
Family Delphinidae	Tursiops truncatus
Family Diatomyidae	Laonastes aenigmanus
Family Didelphidae	Monodelphis domestica
Family Didelphidae	Didelphis virginiana
Family Dinomyidae	Dinomys branickii
Family Dipodidae	Jaculus jaculus
Family Dugongidae	Dugong dugon
Family Echimyidae	Hoplomys gymnurus
Family Elephantidae	Elephas maximus
Family Elephantidae	Loxodonta africanus
Family Emballonuridae	Saccopteryx bilineata/ Emballonura atrata
Family Equidae	Equus caballus
Family Erethizontidae	Erethizon dorsatum
Family Erinaceidae	Erinaceus europaeus
Family Erinaceidae	Podogymnura truei
Family Eschrichtiidae	Eschrichtius robustus
Family Estrildidae	Taeniopygia guttata
Family Eupleridae	Fossa fossana
Family Felidae	Felis catus
Family Furipteridae	Furipterus horrens
Family Galagidae	Otolemur garnettii
Family Geomyidae	Cratogeomys castanops
Family Giraffidae	Okapia johnstoni
Family Gliridae	Graphiurus murinus/ Glis glis
Family Herpestidae	Suricata suricatta
Family Heteromyidae	Dipodomys heermanni
Family Hippopotamidae	Hippopotamus amphibius/ Choeropsis liberiensis
Family Hipposideridae	Hipposideros commersoni
Family Hominidae	Homo sapiens
Family Hyaenidae	Crocuta crocuta
Family Hydrochaeridae	Hydrochoeris hydrochaeris
Family Hylobatidae	Nomascus leucogenys
Family Hypsiprymnodontidae	Hypsiprymnodon moschatus
Family Hystricidae	Hystrix brachyura/ H. africaeaustralis
Family Indriidae	Propithecus verreauxi
Family Iniidae	Inia geoffrensis
Family Kogiidae	Kogia breviceps
Family Lemuridae	Lemur catta
Family Leporidae	Oryctolagus cuniculus
Family Lorisidae	Nycticebus coucang
Family Macropodidae	Macropus eugenii
Family Macroscelididae	Elephantulus rufescens
Family Macroscelididae	Rhynchocyon petersi
Family Manidae	Manis pentadactyla
Family Manidae	Manis tricuspis
Family Megadermatidae	Megaderma lyra
Family Megalonychidae	Choloepus hoffmanni/ C. didactylus
Family Mephitidae	Mephitis mephitis
Family Microbiotheriidae	Dromiciops gliroides
Family Miniopteridae	Miniopterus manavi
Family Molossidae	Tadarida brasiliensis
Family Monodontidae	Delphinapterus leucas
Family Mormoopidae	Pteronotus parnellii
Family Moschidae	Moschus sp.
Family Muridae	Mus musculus
Family Mustelidae	Meles meles
Family Myocastoridae	Myocastor coypus
Family Myrmecobiidae	Myrmecobius fasciatus
Family Myrmecophagidae	Myrmecophaga tridactyla
Family Mystacinidae	Mystacina tuberculata
Family Myzopodidae	Myzopoda aurita
Family Nandiniidae	Nandinia binotata
Family Natalidae	Natalus stramineus
Family Neobalaenidae	Caperea marginata
Family Nesomyidae	Petromyscus sp.
Family Noctilionidae	Noctilio albiventris
Family Notoryctidae	Notoryctes typhlops
Family Nycteridae	Nycteris thebaica
Family Ochotonidae	Ochotona princeps
Family Octodontidae	Octodontomys gliroides
Family Odobenidae	Odobenus rosmarus
Family Ornithorhynchidae	Ornithorhynchus anatinus
Family Orycteropodidae	Orycteropus afer
Family Otariidae	Arctocephalus forsteri
Family Pedetidae	Pedetes capensis
Family Peramelidae	Isoodon macrourus
Family Peroryctidae	Echymipera kalubu
Family Petauridae	Petaurus breviceps
Family Petromuridae	Petromus typicus
Family Phalangeridae	Trichosurus vulpecula
Family Phascolarctidae	Phascolarctos cinereus
Family Phasianidae	Gallus gallus
Family Phocidae	Phoca vitulina
Family Phocoenidae	Phocoena phocoena
Family Phyllostomidae	Artibeus jamaicensis
Family Physeteridae	Physeter macrocephalus
Family Pipidae	Xenopus tropicalis
Family Platanistidae	Platanista minor
Family Polychrotidae	Anolis carolinensis
Family Pontoporiidae	Pontoporia blainvillei
Family Potoroidae	Aepyprymnus rufescens
Family Prionodontidae	Prionodon linsang
Family Procaviidae	Heterohyrax brucei
Family Procaviidae	Procavia capensis
Family Procyonidae	Procyon lotor
Family Pseudocheiridae	Pseudochirops cupreus
Family Pteropodidae	Pteropus giganteus/ P. vampyrus
Family Pteropodidae	Nyctimene albiventer
Family Ptilocercidae	Ptilocercus lowii
Family Rhinoceratidae	Ceratotherium simum
Family Rhinolophidae	Rhinolophus creaghi
Family Rhinopomatidae	Rhinopoma hardwickii
Family Sciuridae	Spermophilus tridecemlineatus/ Tamias striatus
Family Solenodontidae	Solenodon paradoxus
Family Soricidae	Sorex araneus/ S. cinereus
Family Spalacidae	Spalax ehrenbergi
Family Suidae	Sus scrofa
Family Tachyglossidae	Tachyglossus aculeatus
Family Talpidae	Talpa altaica/ T. europaea
Family Tapiridae	Tapirus indicus
Family Tarsiidae	Tarsius syrichta/ T. bancanus
Family Tarsipedidae	Tarsipes rostratus
Family Tayassuidae	Pecari tajacu
Family Tenrecidae	Echinops telfairi
Family Thryonomyidae	Thryonomys swinderianus
Family Thylacomyidae	Macrotis lagotis
Family Thyropteridae	Thyroptera tricolor
Family Tragulidae	Tragulus napu
Family Trichechidae	Trichechus manatus
Family Tupaiidae	Tupaia minor
Family Ursidae	Ailuropoda melanoleuca
Family Vespertilionidae	Myotis lucifugus
Family Viverridae	Genetta genetta
Family Vombatidae	Vombatus ursinus
Family Ziphiidae	Mesoplodon bidens

## Sheet: Sheet1
Dethlefsen2008	17	Dethlefsen L, Huse S, Sogin ML, Relman DA (2008). The Pervasive Effects of an Antibiotic on the Human Gut Microbiota, as Revealed by Deep 16S rRNA Sequencing. PLoS Biol 6: e280.
Dethlefsen2008	20	Eckburg PB, Bik EM, Bernstein CN, Purdom E, Dethlefsen L, Sargent M, Gill SR, Nelson KE, Relman DA. Diversity of the human intestinal microbial flora. Science. 2005 Jun 10;308:1635-8.
Dethlefsen2008	30	Glad T. et al. 2010b. Bacterial diversity in faeces from polar bear (Ursus maritimus) in Arctic Svalbard. BMC Microbiol 10:10.
Eckburg2006	29	Glad T et al. 2010a. Ecological Characterisation of the Colonic Microbiota in Arctic and Sub-Arctic Seals. Microbiol Ecol 60:320-330.
Eckburg2006	38	Ley RE, Hamady M, Lozupone C, Turnbaugh PJ, Ramey RR, Bircher JS et al (2008). Evolution of mammals and their gut microbes. Science 320: 1647-51.
Eckburg2006	43	McLaughlin 2012 Analysis of the bacterial diversity in the fecal material of the endangered Yangtze finless porpoise, Neophocaena phocaenoides asiaeorientalis Mol Biol Rep
GladBMC2010	58	Suchodolsky JS, Camacho J, Steiner JM. (2008). Analysis of bacterial diversity in the canine deodenum, jejunum, ileum, and colon by comparitive 16S rRNA gene analysis. FEMS Microbiol Ecol 2008:1-12.
GladME2010	60	Tsukinowa 2008 Fecal microbiota of a dugong (Dugong dugong) in captivity at Toba Aquarium. J Gen Appl Microbiol. 2008 Feb;54(1):25-38.
GladME2010	61	Turnbaugh et al. 2008 Diet-Induced Obesity Is Linked to Marked but Reversible Alterations in the Mouse Distal Gut Microbiome. Cell Host Microbe 3:213-223.
GladME2010	69	Zhang H. Chen L. 2010 Phylogenetic analysis of 16S rRNA gene sequences reveals distal gut bacterial diversity in wild wolves (Canis lupus). Mol Biol Rep 37:4013-4022.
Ley2008	70	Zhu L, Wu Q, Dai J, Zhang S, Wei F. 2011. Evidence of cellulose metabolism by the giant panda gut microbiome. PNAS 108:43, 17714-17719.
Ley2008
Ley2008
Ley2008
Ley2008
Ley2008
Ley2008
Ley2008
Ley2008
Ley2008
Ley2008
Ley2008
Ley2008
Ley2008
Ley2008
Ley2008
Ley2008
Ley2008
Ley2008
Ley2008
Ley2008
Ley2008
Ley2008
Ley2008
Ley2008
Ley2008
Ley2008
Ley2008
Ley2008
Ley2008
Ley2008
Ley2008
Ley2008
Ley2008
Ley2008
Ley2008
Ley2008
Ley2008
Ley2008
Ley2008
Ley2008
Ley2008
Ley2008
Ley2008
Ley2008
Ley2008
Ley2008
Ley2008
Ley2008
Ley2008
Ley2008
Ley2008
Ley2008
Ley2008
Ley2008
Ley2008
Ley2008
Ley2008
Ley2008
Ley2008
Ley2008
Ley2008
Ley2008
Ley2008
Ley2008
Ley2008
Ley2008
Ley2008
Ley2008
Ley2008
Ley2008
Ley2008
Ley2008
Ley2008
Ley2008
Ley2008
Ley2008
Ley2008
Ley2008
Ley2008
Ley2008
Ley2008
Ley2008
Ley2008
Ley2008
McLaughlin2012
Suchodolski2008
ThisStudy
ThisStudy
ThisStudy
ThisStudy
ThisStudy
ThisStudy
ThisStudy
ThisStudy
ThisStudy
ThisStudy
ThisStudy
ThisStudy
ThisStudy
ThisStudy
ThisStudy
ThisStudy
ThisStudy
ThisStudy
ThisStudy
ThisStudy
ThisStudy
ThisStudy
ThisStudy
ThisStudy
ThisStudy
Tsukinowa2008
Turnbaugh2006
Zhang2010
Zhu2011
